# Supplementary material for: Ternary Organic Photovoltaics at a Turning Point: Mechanistic Perspectives on Their Constraints
Source: Nanomaterials (Basel). 2025 Nov 11;15(22):1702. doi: 10.3390/nano15221702 (PMC12655043; doi:10.3390/nano15221702)
Supplement: Supplementary file 1 [file nanomaterials-15-01702-s001.zip]

Archive with 1 entries (1 files):
- nanomaterials-3951488-supplementary.pdf
